# Supplementary material for: Investigation on the Synergy between Membrane Permeabilizing Amphiphilic α-Hydrazido Acids and Commonly Used Antibiotics against Drug-Resistant Bacteria
Source: Molecules. 2024 Aug 28;29(17):4078. doi: 10.3390/molecules29174078 (PMC11397519; doi:10.3390/molecules29174078)
Supplement: Supplementary file 1 [file molecules-29-04078-s001.zip]

Archive with 1 entries (1 files):
- molecules-3126256-supplementary.pdf
